# Supplementary material for: Label-Free Rapid Quantification of Abscisic Acid in Xylem Sap Samples Using Surface Plasmon Resonance
Source: Biosensors (Basel). 2025 Nov 1;15(11):725. doi: 10.3390/bios15110725 (PMC12650577; doi:10.3390/bios15110725)
Supplement: Supplementary file 1 [file biosensors-15-00725-s001.zip]

Archive with 1 entries (1 files):
- biosensors-3887169-supplementary.pdf
